# Supplementary material for: Effects of Compound Polysaccharides Derived from Astragalus and Glycyrrhiza on Growth Performance, Meat Quality and Antioxidant Function of Broilers Based on Serum Metabolomics and Cecal Microbiota
Source: Antioxidants (Basel). 2022 Sep 21;11(10):1872. doi: 10.3390/antiox11101872 (PMC9598874; doi:10.3390/antiox11101872)
Supplement: Supplementary file 1 [file antioxidants-11-01872-s001.zip]

Archive with 1 entries (1 files):
- antioxidants-1851833-supplementary.pdf
